# Supplementary material for: Yifei Sanjie Formula Treats Chronic Obstructive Pulmonary Disease by Remodeling Pulmonary Microbiota
Source: Front Med (Lausanne). 2022 Jun 29;9:927607. doi: 10.3389/fmed.2022.927607 (PMC9277004; doi:10.3389/fmed.2022.927607)
Supplement: Supplementary file 1 [file Table_1.XLSX]

## Sheet: FIG1 C-E
FIG1 B
weigh(g)
	N	CT	N	COPD	N	COPD+YS
	1	522.1	1	370.4	1	462.8
	2	507.9	2	387.8	2	418.2
	3	530.3	3	442.8	3	454.6
	4	509.3	4	433.9	4	436.6
	5	522.8	5	334.6	5	488.5
	6	500.6	6	438.4	6	432.6
MEAN		515.5		401.317		448.883
SD		11.2614		44.1528		25.1131
pvalue	P < 0.05
			P < 0.05
FIG1 C
EF50(ml/s)
	N	CT	N	COPD	N	COPD+YS
	1	13.871	1	8.679	1	19.344
	2	14.352	2	9.799	2	16.684
	3	14.55	3	10.838	3	15.667
	4	14.873	4	11.759	4	15.314
	5	15.822	5	12.144	5	12.412
	6	16.386	6	12.352	6	10.548
MEAN		14.9757		10.9285		14.9948
SD		0.949347		1.45174		3.12306
pvalue	P < 0.05
			P < 0.05
FIG1 D
TV(ml)
	N	CT	N	COPD	N	COPD+YS
	1	5.023	1	3.361	1	4.816
	2	4.852	2	2.842	2	3.99
	3	4.849	3	3.258	3	4.124
	4	4.791	4	3.375	4	3.857
	5	5.346	5	2.449	5	3.937
	6	4.984	6	3.111	6	3.865
MEAN		4.97417		3.066		4.09817
SD		0.202427		0.361181		0.365008
pvalue	P < 0.05
			P < 0.05
FIG1 E
MV(ml)
	N	CT	N	COPD	N	COPD+YS
	1	739.5	1	295	1	566.9
	2	710	2	292.1	2	636.6
	3	693	3	393.5	3	575.3
	4	686.4	4	360.7	4	575.8
	5	683.6	5	348.2	5	531
	6	872.3	6	379.8	6	529.8
MEAN		730.8		344.883		569.233
SD		72.3307		42.7044		39.0907
pvalue	P < 0.05
			P < 0.05

## Sheet: Table2
No.	Components	CompositeScore	Class	Electric	Rtmed(s)	Peak area
1	4-Hydroxybenzoylcholine	0.831223	alkaloid	+H	98.3799	4.02731e+09
2	Arginine	0.984312	Amino acid derivatives	+H	36.8757	2.79228e+09
3	4-Amino-2-methylenebutanoic acid	0.998414		+H	41.8339	2.66273e+09
4	SUCROSE	0.688023	Carbohydrates and derivatives	-H	38.7283	1.95133e+09
5	Citric acid	0.990269	Carboxylic acids and derivatives	-H	44.2394	1.79379e+09
6	Adenosine	1	alkaloid	+H	48.6664	1.62792e+09
7	p-Coumaric acid	0.99985	phenylpropanoids	+H	98.3799	1.50282e+09
8	Phenylalanine	0.976036	Amino acid derivatives	+H	80.1814	1.4514e+09
9	Prunetin	0.987057	flavonoids	+H	454.896	1.28016e+09
10	Biochanin-7-O-glucoside	0.91136	flavonoids	+H	339.706	1.17522e+09
11	Isoleucine	0.967156	Amino acid derivatives	+H	55.4741	1.17091e+09
12	Ginsenoside F1	0.86031	terpenoids	-H	556.663	1.0464e+09
13	N2-Fructopyranosylarginine	1		+H	36.6295	8.11946e+08
14	2-Chloro-DL-Phenylalanine	1	internal standards	+H	150.892	7.99542e+08
15	Tectochrysin	0.971847	flavonoids	+H	559.658	6.06716e+08
16	Acacetin	0.989558	flavonoids	-H	390.813	5.50123e+08
17	O-Methylcorypalline	0.968593	alkaloid	+H	207.566	5.37571e+08
18	Ginsenoside Re	0.958309	terpenoids	-H	429.754	5.33944e+08
19	Formononetin-7-O-glucoside	0.61013	flavonoids	+H	429.358	4.9428e+08
20	D-Gluconic acid	0.957954	Organic acids and derivatives	-H	38.0277	4.53837e+08
21	Curdione	0.985521	terpenoids	+H	671.712	4.07107e+08
22	3-Hydroxy-5-isopropylidene-3,8-dimethyl-2,3,3a,4,5,8a-hexahydro-6(1H)-azulenone	0.987334	terpenoids	+H	403.394	4.05081e+08
23	8-(2-hydroxy-1-methoxy-3-methylbut-3-enyl)-7-methoxychromen-2-one	0.922166	phenylpropanoids	+H	446.978	4.01797e+08
24	Formononetine	0.998905	flavonoids	-H	560.193	3.53189e+08
25	Ginsenoside Rf	0.99118	terpenoids	-H	528.602	3.22183e+08
26	ADENOSINE 3',5'-CYCLIC MONOPHOSPHATE	0.900168	alkaloid	+H	44.4211	3.06849e+08
27	Adenine	1	alkaloid	+H	48.6664	2.96896e+08
28	p-Hydroxybenzyl glucosinolate	0.637864		-H	43.3734	2.85298e+08
29	3,4,5-trimethoxycinnamic acid	0.95172	phenylpropanoids	+H	146.417	2.70866e+08
30	2-AMINO-2-METHYLPROPANOATE	0.632757	Organic acids and derivatives	-H	146.038	2.00475e+08
31	5-OXO-D-PROLINE	0.97774	Amino acid derivatives	-H	48.7333	1.816e+08
32	Salicylic acid	0.978202	Phenols	-H	384.737	1.77843e+08
33	MANNITOL	0.991335		-H	38.2827	1.70461e+08
34	Formononetin-7-O-glucoside	0.644901	flavonoids	-H	428.785	1.33342e+08
35	Glutaric acid	0.966587	Organic acids and derivatives	-H	89.7087	1.21674e+08
36	L-ASPARAGINE	0.962822	Amino acid derivatives	-H	34.1396	1.18168e+08
37	Inositol	0.78898		-H	38.4734	1.07137e+08
38	2-METHYLMALEATE	0.967503	Aliphatic acyl	-H	61.7694	9.14454e+07
39	Sativanone	0.683533		-H	485.593	8.53742e+07
40	Azuleno(5,6-c)furan-1(3H)-one, 4,4a,5,6,7,7a,8,9-octahydro-3,4,8-trihydroxy-6,6,8-trimethyl-	0.720275	terpenoids	-H	217.031	7.82335e+07

## Sheet: FIG3 A.B
FIG3 A
Thymus index
	N	CT	N	COPD	N	COPD+YS
	1	1.26	1	0.66	1	1.29
	2	1.02	2	0.61	2	1.02
	3	1.04	3	0.66	3	0.73
	4	1.32	4	0.73	4	1.14
	5	1.16	5	0.84	5	1.4
	6	1.2	6	0.7	6	0.69
MEAN		1.16667		0.7		1.045
SD		0.119108		0.0797496		0.290155
pvalue	P < 0.05
			P < 0.05
FIG3 B
Spleen index
	N	CT	N	COPD	N	COPD+YS
	1	1.70666	1	1.53765	1	1.62293
	2	1.59063	2	1.6211	2	1.62693
	3	1.65131	3	1.53171	3	1.75039
	4	1.66431	4	1.44619	4	1.7401
	5	1.79043	5	1.65407	5	1.84469
	6	1.75852	6	1.49327	6	1.76577
MEAN		1.69364		1.54733		1.72514
SD		0.0734988		0.0778797		0.0859025
pvalue	P < 0.05
			P < 0.05

## Sheet: FIG3 C
standard	OD	concentration(ug/ml)
S0	0.013	0
S1	0.065	2
S2	0.141	4
S3	0.306	8
S4	0.666	16
S5	1.562	32
						FIG3 C
Group	N	OD	concentration(ug/ml)			SIgA in lung(ug/ml)
CT	1	0.194	24.7481				N	CT	N	COPD	N	COPD+YS
	2	0.219	27.2893				1	24.7481	1	23.1218	1	28.8139
	3	0.216	26.9843				2	27.2893	2	22.4103	2	27.1876
	4	0.212	26.5777				3	26.9843	3	23.0202	3	28.0008
	5	0.198	25.1547				4	26.5777	4	23.63	4	27.1876
	6	0.216	26.9843				5	25.1547	5	23.0202	5	27.4925
COPD	1	0.178	23.1218				6	26.9843	6	23.4267	6	27.1876
	2	0.171	22.4103			MEAN		26.2897		23.1049		27.645
	3	0.177	23.0202			SD		1.0688		0.418682		0.654802
	4	0.183	23.63			pvalue	P < 0.05
	5	0.177	23.0202						P < 0.05
	6	0.181	23.4267
COPD+YS	1	0.234	28.8139
	2	0.218	27.1876
	3	0.226	28.0008
	4	0.218	27.1876
	5	0.221	27.4925
	6	0.218	27.1876

## Sheet: FIG4 C
standard	OD	concentration(U/L)
S0	0.048	0
S1	0.102	0.5
S2	0.187	1
S3	0.328	2
S4	0.656	4
S5	1.259	8
						FIG4 C
Group	N	OD	concentration(U/L)			TNF-α in serum(U/L)
CT	1	0.307	8.90368				N	CT	N	COPD	N	COPD+YS
	2	0.292	8.41429				1	8.90368	1	10.5024	1	6.94612
	3	0.267	7.59864				2	8.41429	2	10.796	2	9.22994
	4	0.317	9.22994				3	7.59864	3	11.9379	3	8.31641
	5	0.283	8.12066				4	9.22994	4	10.6002	4	9.19732
	6	0.319	9.29519				5	8.12066	5	10.1108	5	10.796
COPD	1	0.356	10.5024				6	9.29519	6	11.579	6	8.31641
	2	0.365	10.796			MEAN		8.59374		10.9211		8.80037
	3	0.4	11.9379			SD		0.669191		0.695299		1.28306
	4	0.359	10.6002			pvalue	P < 0.05
	5	0.344	10.1108						P < 0.05
	6	0.389	11.579
COPD+YS	1	0.247	6.94612
	2	0.317	9.22994
	3	0.289	8.31641
	4	0.316	9.19732
	5	0.365	10.796
	6	0.289	8.31641

## Sheet: FIG4 D
standard	OD	concentration(U/L)
S0	0.058	0
S1	0.12	0.5
S2	0.19	1
S3	0.413	2
S4	0.613	4
S5	0.862	8
						FIG4 D
Group	N	OD	concentration(U/L)			IL-6 in serum(U/L)
CT	1	0.348	11.6169				N	CT	N	COPD	N	COPD+YS
	2	0.333	10.9205				1	11.6169	1	13.5203	1	10.1777
	3	0.334	10.967				2	10.9205	2	16.7236	2	9.43492
	4	0.319	10.2706				3	10.967	3	14.2167	3	9.0171
	5	0.293	9.06352				4	10.2706	4	13.3811	4	10.5491
	6	0.353	11.849				5	9.06352	5	12.8239	5	10.1777
COPD	1	0.389	13.5203				6	11.849	6	12.3597	6	9.43492
	2	0.458	16.7236			MEAN		10.7812		13.8376		9.79859
	3	0.404	14.2167			SD		1.01032		1.54879		0.587541
	4	0.386	13.3811			pvalue	P < 0.05
	5	0.374	12.8239						P < 0.05
	6	0.364	12.3597
COPD+YS	1	0.317	10.1777
	2	0.301	9.43492
	3	0.292	9.0171
	4	0.325	10.5491
	5	0.317	10.1777
	6	0.301	9.43492

## Sheet: FIG4 E
FIG4 E
TGF β1/β actin
	N	CT	N	COPD	N	COPD+YS
	1	1	1	1.31422	1	1.01486
	2	1	2	1.42419	2	0.873057
	3	1	3	1.17179	3	0.867933
MEAN		1		1.3034		0.918617
SD		0		0.126544		0.0833891
pvalue	P < 0.05
			P < 0.05

## Sheet: FIG5 A
FIG5 A
NLRP3/β actin
	N	CT	N	COPD	N	COPD+YS
	1	1	1	2.09448	1	1.30112
	2	1	2	1.38879	2	0.972873
	3	1	3	1.30254	3	1.15744
MEAN		1		1.59527		1.14381
SD		0		0.434474		0.164548
pvalue	P < 0.05
			non-significant

## Sheet: FIG5 B
standard	OD	concentration(pmol/L)
S0	0.016	0
S1	0.059	3
S2	0.135	6
S3	0.316	12
S4	0.731	24
S5	1.458	48
						FIG5 B
Group	N	OD	concentration(pmol/L)			Caspase 1 in lung(pmol/L)
CT	1	0.172	32.1545				N	CT	N	COPD	N	COPD+YS
	2	0.167	31.3462				1	32.1545	1	35.711	1	31.9929
	3	0.169	31.6695				2	31.3462	2	32.8012	2	32.3162
	4	0.155	29.4063				3	31.6695	3	35.8727	3	32.3162
	5	0.169	31.6695				4	29.4063	4	31.9929	4	31.1846
	6	0.16	30.2146				5	31.6695	5	37.9743	5	29.568
COPD	1	0.194	35.711				6	30.2146	6	37.166	6	31.0229
	2	0.176	32.8012			MEAN		31.0768		35.253		31.4001
	3	0.195	35.8727			SD		1.04601		2.37902		1.05596
	4	0.171	31.9929			pvalue	P < 0.05
	5	0.208	37.9743						P < 0.05
	6	0.203	37.166
COPD+YS	1	0.171	31.9929
	2	0.173	32.3162
	3	0.173	32.3162
	4	0.166	31.1846
	5	0.156	29.568
	6	0.165	31.0229

## Sheet: FIG5 C
standard	OD	concentration(ng/mL)
S0	0	0
S1	0.037	2.5
S3	0.27	10
S4	0.597	20
S5	1.464	40
Group	N	OD	concentration(ng/mL)			FIG5 C
CT	1	0.15	29.1047			ASC in lung(ng/mL)
	2	0.172	32.0551				N	CT	N	COPD	N	COPD+YS
	3	0.184	33.6643				1	29.1047	1	33.262	1	31.6527
	4	0.184	33.6643				2	32.0551	2	34.469	2	29.6412
	5	0.178	32.8597				3	33.6643	3	35.6759	3	33.262
	6	0.16	30.4458				4	33.6643	4	34.469	4	32.8597
COPD	1	0.181	33.262				5	32.8597	5	36.6146	5	30.1776
	2	0.19	34.469				6	30.4458	6	33.5302	6	33.1279
	3	0.199	35.6759			MEAN		31.9657		34.6701		31.7868
	4	0.19	34.469			SD		1.84786		1.27717		1.5708
	5	0.206	36.6146			pvalue	P < 0.05
	6	0.183	33.5302						P < 0.05
COPD+YS	1	0.169	31.6527
	2	0.154	29.6412
	3	0.181	33.262
	4	0.178	32.8597
	5	0.158	30.1776
	6	0.18	33.1279

[truncated: 8 more sheets: FIG5 D, FIG5 E, FIG6 A, FIG6 B, FIG6 C, FIG6 D, FIG6 E, FIG7]
